# Supplementary material for: Impact of Lipid Source on Protein Digestion and Absorption in Skimmed Goat Milk and Associated Intestinal Oxidative Stress Responses in a Caco-2 Cell Model
Source: Foods. 2026 Apr 2;15(7):1200. doi: 10.3390/foods15071200 (PMC13072864; doi:10.3390/foods15071200)
Supplement: Supplementary file 1 [file foods-15-01200-s001.zip]

Archive with 1 entries (1 files):
- foods-4219373-supplementary.pdf
